# Supplementary material for: Bob1 maintains T follicular helper cells for long-term humoral immunity
Source: Commun Biol. 2024 Feb 15;7:185. doi: 10.1038/s42003-024-05827-0 (PMC10869348; doi:10.1038/s42003-024-05827-0)
Supplement: Supplementary file 3 — Supplementary Data [file 42003_2024_5827_MOESM3_ESM.xlsx]

## Sheet: Fig. 1
Fig. 1
		(b) Serum ELISA
		Anti-NP IgM (Arbitrary Unit)
	(week)	CD4+/+Bob1fl/fl									(week)	CD4Cre/+Bob1fl/fl
	0	2.75335	3.60972	3.05355	1.81699	1.45829	4.85758	6.94424	5.09176		0	1.62693	4.5856	1.8021	2.43127	2.23541	2.56512	2.15557	1.37648
	1	28.9713	20.4806	27.9512	22.7918	34.5294	36.5688	18.0298	18.2022		1	28.0932	12.6414	28.0648	37.2561	42.8637	14.3616	29.1974	12.5317
	2	30.2537	37.713	16.5384	25.196	50.1628	33.279	23.4579	15.8715		2	20.2744	15.3299	33.1322	41.4217	20.6266	13.0675	17.4268	15.2734
	4	11.3424	9.66605	14.8249	8.99556	9.06162	10.1022	4.4592	6.16521		4	7.59697	5.7555	4.91052	15.5284	6.46928	5.17593	5.71872	2.18642
	6	22.2071	17.132	22.6762	14.1661	17.5168	23.9571	19.5363	7.93544		6	12.235	6.91699	5.26423	1.37414	24.2487	5.35796	4.41026	5.86945
	7	18.3624	12.235	23.6867	16.6759	15.2595	30.1437	26.6819	11.6153		7	16.4448	18.7598	12.235	17.132	25.6782	12.8425	14.5589	4.31422
	8	16.409	11.1023	23.2765	10.5989	10.1277	32.5425	24.1483	12.7541		8	14.2393	10.571	10.6824	13.8581	24.0236	15.1847	10.0175	5.19221
	10	20.6129	18.9552	12.9852	7.0174	10.2935	22.9035	18.7719	4.53553		10	15.155	8.95639	6.1882	7.04289	13.6828	17.2829	6.06465	5.79484
		(c) Serum ELISA
		Anti-NP IgG1 (Arbitrary Unit)
	(week)	CD4+/+Bob1fl/fl									(week)	CD4Cre/+Bob1fl/fl
	0	0	0	0	0	0	0	3.41058	1.04073		0	0	0	0	0	0	0	0.6113	0
	1	0	0.396753	0	1.90093	0	6.01131	20.3785	7.68132		1	0	4.05926	0	0	0.754393	3.77083	8.99287	2.76292
	2	9.88512	30.4981	17.6152	23.9018	15.0693	12.9982	33.8507	7.90928		2	11.3268	6.81127	17.2326	27.8106	8.91784	25.1731	20.2716	16.5252
	4	40.7799	45.345	49.2191	65.3994	51.8023	40.9087	33.6659	47.2048		4	28.5818	7.40871	28.8796	12.9982	32.3785	50.6422	27.397	47.0714
	6	76.9532	69.8864	105.53	52.1589	92.0114	46.9147	61.6145	59.4735		6	26.3763	2.73809	73.9385	25.8549	31.0563	32.8944	12.561	17.8206
	7	52.1589	92.5249	105.391	110.903	125.305	98.0369	66.8261	40.2816		7	23.0526	43.0371	5.62371	25.3351	81.0885	63.2765	11.8346	40.753
	8	40.2663	106.37	100.855	175.364	151.271	120.801	139.779	117.749		8	15.2267	163.815	14.7289	40.3489	92.2909	98.4397	14.7289	57.0349
	10	48.7577	130.457	158.504	60.6938	151.781	95.4195	77.3066	92.2909		10	27.9603	15.7302	134.362	12.4436	59.1237	39.5245	10.571	22.1029
		(d) Serum ELISA
		Anti-NP IgG1 (O.D. 450nm)
	(dilution)	CD4+/+Bob1fl/fl									(dilution)	CD4Cre/+Bob1fl/fl
	7.812e-05	2.542	2.552	3.381	3.206	3.113	3.416	3.378	2.507		7.812e-05	1.607	2.956	0.416	1.267	2.325	1.955	1.289	1.476
	3.906e-05	1.431	1.453	1.978	1.873	1.872	2.164	1.97	1.368		3.906e-05	0.696	1.675	0.243	0.649	1.191	1.13	0.649	0.743
	1.953e-05	0.679	0.751	1.22	1.101	1.035	1.077	1.148	0.769		1.953e-05	0.403	0.894	0.144	0.336	0.66	0.601	0.357	0.404
	9.77e-06	0.399	0.436	0.68	0.576	0.556	0.541	0.64	0.446		9.77e-06	0.224	0.437	0.095	0.17	0.357	0.339	0.21	0.221
		Anti-NP IgG2a (O.D. 450nm)
	(dilution)	CD4+/+Bob1fl/fl									(dilution)	CD4Cre/+Bob1fl/fl
	0.00015625	0.942	0.719	0.537	0.269	0.411	0.69	0.558	0.384		0.00015625	0.168	0.543	0.108	0.076	0.631	0.219	0.183	0.126
	7.812e-05	0.431	0.332	0.247	0.176	0.161	0.34	0.226	0.169		7.812e-05	0.11	0.235	0.083	0.066	0.32	0.145	0.108	0.115
	3.906e-05	0.225	0.181	0.152	0.092	0.103	0.183	0.146	0.104		3.906e-05	0.078	0.133	0.07	0.072	0.178	0.115	0.09	0.084
	1.953e-05	0.126	0.112	0.105	0.096	0.087	0.118	0.082	0.08		1.953e-05	0.077	0.102	0.073	0.067	0.117	0.08	0.077	0.07
		Anti-NP IgG2b (O.D. 450nm)
	(dilution)	CD4+/+Bob1fl/fl									(dilution)	CD4Cre/+Bob1fl/fl
	3.906e-05	1.386	1.174	0.883	1.368	1.274	1.358	0.915	1.026		3.906e-05	1.527	0.307	0.179	1.327	0.59	0.548	0.484	0.34
	1.953e-05	0.744	0.543	0.428	0.686	0.584	0.696	0.428	0.56		1.953e-05	0.382	0.748	0.21	0.124	0.622	0.298	0.242	0.189
	9.77e-06	0.405	0.337	0.244	0.378	0.31	0.337	0.268	0.315		9.77e-06	0.194	0.438	0.122	0.1	0.202	0.174	0.148	0.111
	4.88e-06	0.243	0.207	0.155	0.233	0.21	0.208	0.169	0.185		4.88e-06	0.136	0.23	0.094	0.098	0.22	0.128	0.129	0.107
		Anti-NP IgG3 (O.D. 450nm)
	(dilution)	CD4+/+Bob1fl/fl									(dilution)	CD4Cre/+Bob1fl/fl
	0.0003125	0.63	0.335	0.289	0.745	0.228	0.776	0.862	0.161		0.0003125	0.548	0.333	0.16	0.093	0.397	0.194	0.166	0.117
	0.00015625	0.32	0.17	0.149	0.368	0.141	0.348	0.429	0.094		0.00015625	0.274	0.184	0.095	0.2	0.161	0.1	0.092	0.085
	7.812e-05	0.169	0.108	0.093	0.167	0.082	0.157	0.211	0.068		7.812e-05	0.161	0.104	0.067	0.052	0.119	0.064	0.065	0.061
	3.906e-05	0.102	0.073	0.068	0.099	0.063	0.108	0.119	0.056		3.906e-05	0.089	0.08	0.059	0.051	0.071	0.061	0.056	0.054
		(e) Spleen FACS assay
		NP+IgG1+ Plasma cells (%)
		CD4+/+Bob1fl/fl		CD4Cre/+Bob1fl/fl
		1w	7w	1w	7w
		0.0273	0.0163	0.0322	0.0119
		0.0202	0.0141	0.0206	0.0091
		0.0274	0.0188	0.0396	0.0153
		0.0227	0.0393	0.0113	0.0151
		0.0164	0.0312	0.0166	0.0255
		0.0461	0.0233	0.0445	0.0083
		0.066	0.0195	0.0196	0.015
		0.0606	0.0253	0.0281	0.0169
		0.029	0.015	0.0259	0.0129
			0.0191
			0.0188

## Sheet: Fig. 2
Fig. 2
		(b) Spleen FACS assay
		Tfh cells (%)
		FoxP3GFP/DTRCD4+/+Bob1fl/fl					FoxP3GFP/DTRCD4Cre/+Bob1fl/fl
		0w	1w	6w	7w		0w	1w	6w	7w
		0.51	1.68	2.32	1.63		0.53	4.3	1.91	2.97
		0.32	2.35	2.02	3.88		0.41	3.01	1.59	3.98
		1.66	1.72	1.33	3.58		1.25	3.4	2.49	3.6
		1.26	3.14	1.43	2.6		0.95	3.87	2.28	4.21
		0.59	2.27	1.96	2.04		1.04	4.07	1.64	1.61
		0.77	2.67	1.96	2.13		0.59	2.74	1.69	3.2
			3.36	1.85	3.3			2.63	2.41	3.9
			2.72	2.32	1.66			3.18	1.31	2.37
			2.45	1.3				3.73		3.17
										1.66
		(c) Spleen FACS assay
		ICOS+ Tfh cells (%)
		FoxP3GFP/DTRCD4+/+Bob1fl/fl					FoxP3GFP/DTRCD4Cre/+Bob1fl/fl
		0w	1w	6w	7w		0w	1w	6w	7w
		1.05	10.9	12.5	5.98		1.26	13.6	4.04	3.06
		2.91	19.9	4.31	6.17		0.32	16.6	2.14	6.25
		4.11	18.5	5.97	5.8		0.73	10.5	2.7	3.08
		4.08	15.2	5.19	6.84		1.04	18	3.87	2.06
		1.97	18.4	4.82	3.77		1.85	9.48	1.24	1.93
		1.12	17.9	3.24	3.92		1.16	4.84	3.08	4.47
			16.3	8.91	3.08			12.4	3.69	2.54
			20.8	6.14	3.81			10.2	2.68	2.25
			19.9	4.3				11.1		2.86
										1.58
		(d) Spleen FACS assay
		Tfr cells (%)
		FoxP3GFP/DTRCD4+/+Bob1fl/fl					FoxP3GFP/DTRCD4Cre/+Bob1fl/fl
		0w	1w	6w	7w		0w	1w	6w	7w
		0.034	0.16	0.18	0.14		0.025	0.49	0.27	0.42
		0.057	0.14	0.16	0.31		0.028	0.36	0.29	0.36
		0.092	0.28	0.11	0.39		0.058	0.43	0.38	0.31
		0.066	0.2	0.14	0.23		0.068	0.39	0.31	0.41
		0.043	0.24	0.072	0.33		0.088	0.23	0.22	0.34
		0.034	0.17	0.18	0.2		0.047	0.47	0.2	0.35
			0.32	0.15	0.24			0.51	0.32	0.27
			0.26	0.28	0.18			0.3	0.2	0.49
			0.3	0.16				0.33		0.38
										0.31
		(e) Spleen FACS assay
		Tfh/Tfr Ratio
		FoxP3GFP/DTRCD4+/+Bob1fl/fl					FoxP3GFP/DTRCD4Cre/+Bob1fl/fl
		0w	1w	6w	7w		0w	1w	6w	7w
		15	10.5	12.8889	11.6429		21.2	8.77551	7.07407	7.07143
		5.61404	16.7857	12.625	12.5161		14.6429	8.36111	5.48276	11.0556
		18.0435	6.14286	12.0909	9.17949		21.5517	7.90698	6.55263	11.6129
		19.0909	15.7	10.2143	11.3043		13.9706	9.92308	7.35484	10.2683
		13.7209	9.45833	27.2222	6.18182		11.8182	17.6957	7.45455	4.73529
		22.6471	15.7059	10.8889	10.65		12.5532	5.82979	8.45	9.14286
			10.5	12.3333	13.75			5.15686	7.53125	14.4444
			10.4615	8.28571	9.22222			10.6	6.55	4.83673
			8.16667	8.125				11.303		8.34211
										5.35484

## Sheet: Fig. 3
Fig. 3
		(c) GSEA
			NES
		ATP synthesis coupled electron transport	-2.60356
		Oxidative phosphorylation	-2.4313
		Cellular respiration	-2.28926
		Mitochondrial respiratory chain complex assembly	-2.16453
		NADH dehydrogenase complex	-2.16053
		Glucose import	1.41659
		Negative regulation of immune system process	1.61484
		ab T cell differentiation	1.74464
		ab T cell activation	1.77964
		Fatty acid biosynthetic process	1.81451
		(d) q-PCR (spleen Tfh cells)
		Pou2af1 Relative expression			Pou2f1 Relative expression			Pou2f2 Relative expression
		FoxP3GFP/DTRCD4+/+Bob1fl/fl	FoxP3GFP/DTRCD4Cre/+Bob1fl/fl		FoxP3GFP/DTRCD4+/+Bob1fl/fl	FoxP3GFP/DTRCD4Cre/+Bob1fl/fl		FoxP3GFP/DTRCD4+/+Bob1fl/fl	FoxP3GFP/DTRCD4Cre/+Bob1fl/fl
		0.06983	0		0.00699	0.0063		0.02816	0.05594
		0.05329	0.000911		0.00787	0.00714		0.0359	0.03326
		0.036651	0		0.01105	0.00749		0.03691	0.05403
			0.000561			0.0056			0.03955
		Bcl6 Relative expression			Icos Relative expression			Padi4 Relative expression
		FoxP3GFP/DTRCD4+/+Bob1fl/fl	FoxP3GFP/DTRCD4Cre/+Bob1fl/fl		FoxP3GFP/DTRCD4+/+Bob1fl/fl	FoxP3GFP/DTRCD4Cre/+Bob1fl/fl		FoxP3GFP/DTRCD4+/+Bob1fl/fl	FoxP3GFP/DTRCD4Cre/+Bob1fl/fl
		0.198884	0.196146		0.031034	0.029564		0.036651	0.021051
		0.142595	0.151774		0.031686	0.023035		0.026096	0.013792
		0.133972	0.167241		0.035897	0.027394		0.020475	0.012344
			0.161544			0.026461			0.016176
		Mef2b Relative expression			Il21 Relative expression			Il4 Relative expression
		FoxP3GFP/DTRCD4+/+Bob1fl/fl	FoxP3GFP/DTRCD4Cre/+Bob1fl/fl		FoxP3GFP/DTRCD4+/+Bob1fl/fl	FoxP3GFP/DTRCD4Cre/+Bob1fl/fl		FoxP3GFP/DTRCD4+/+Bob1fl/fl	FoxP3GFP/DTRCD4Cre/+Bob1fl/fl
		0.00781	0.00519		0.033262	0.044811		0.009486	0.007041
		0.00873	0.00109		0.02977	0.026096		0.007922	0.005921
		0.00792	0.00115		0.031467	0.027017		0.008669	0.005962
			0.00111			0.03082			0.006661
		(e) Spleen FACS assay
		Lag3+ Tfh cells (%)
		FoxP3GFP/DTRCD4+/+Bob1fl/fl	FoxP3GFP/DTRCD4Cre/+Bob1fl/fl
		3.73	7.12
		1.74	6.48
		5.31	10.34
		5.3	7.99
		2.57	6.71
		7.05	9.2
		4.76	6.97
		5.83	8.2
		10	10.68
		(f) Spleen FACS assay
		Tigit+ Tfh cells (%)
		FoxP3GFP/DTRCD4+/+Bob1fl/fl	FoxP3GFP/DTRCD4Cre/+Bob1fl/fl
		22.6	27.3
		17.1	23.5
		24	22.2
		23.2	27.4
		21.8	37.5
		17.1	40.1
		18.3	34.6
		19.3	38
		22	21.6
		(g) Flux analyzer (spleen Tfh cells)
		OCR (pmol/min/μg protein)
	Time(min)	1.31			7.78			14.24
		FoxP3GFP/DTRCD4+/+Bob1fl/fl	FoxP3GFP/DTRCD4Cre/+Bob1fl/fl		FoxP3GFP/DTRCD4+/+Bob1fl/fl	FoxP3GFP/DTRCD4Cre/+Bob1fl/fl		FoxP3GFP/DTRCD4+/+Bob1fl/fl	FoxP3GFP/DTRCD4Cre/+Bob1fl/fl
		35.3112	33.2851		35.7274	26.9537		33.7568	25.3097
		41.1089	31.0442		33.7578	27.1273		32.8779	24.5663
		70.1364	34.6346		67.5479	26.7784		55.6932	25.8776
		30.2811	40.5836		34.134	41.3225		40.1306	37.8436
		51.6679	47.9338		43.962	23.1192		43.8412	29.952
			48.934			42.4036			38.3114
			30.4007			26.6246			23.9412
	Time(min)	20.8			27.6			33.2
		FoxP3GFP/DTRCD4+/+Bob1fl/fl	FoxP3GFP/DTRCD4Cre/+Bob1fl/fl		FoxP3GFP/DTRCD4+/+Bob1fl/fl	FoxP3GFP/DTRCD4Cre/+Bob1fl/fl		FoxP3GFP/DTRCD4+/+Bob1fl/fl	FoxP3GFP/DTRCD4Cre/+Bob1fl/fl
		19.0486	9.86778		18.6103	9.92686		17.791	7.56011
		14.5425	7.64228		20.4916	8.84289		24.1589	8.03238
		43.3758	16.8702		42.6557	13.9572		43.2409	14.809
		26.5356	23.9859		25.7777	23.4867		25.7304	26.3056
		19.7416	24.817		21.4244	24.2516		26.8387	13.7036
			33.8305			31.834			32.3749
			13.2689			13.7151			15.0874
	Time(min)	40.27			46.74			53.2
		FoxP3GFP/DTRCD4+/+Bob1fl/fl	FoxP3GFP/DTRCD4Cre/+Bob1fl/fl		FoxP3GFP/DTRCD4+/+Bob1fl/fl	FoxP3GFP/DTRCD4Cre/+Bob1fl/fl		FoxP3GFP/DTRCD4+/+Bob1fl/fl	FoxP3GFP/DTRCD4Cre/+Bob1fl/fl
		38.5358	25.1169		37.7613	26.9328		39.1317	25.1308
		62.8438	28.9354		61.3421	31.457		63.3469	30.6813
		50.3796	30.0703		48.1308	30.8894		45.1113	30.2721
		40.9243	38.0473		38.9956	37.3455		41.0495	29.338
		49.4853	22.7985		57.7495	24.0742		62.3701	24.391
			41.9185			45.0578			45.9849
			30.8547			31.2262			30.9154
	Time(min)	59.75			66.21			72.68
		FoxP3GFP/DTRCD4+/+Bob1fl/fl	FoxP3GFP/DTRCD4Cre/+Bob1fl/fl		FoxP3GFP/DTRCD4+/+Bob1fl/fl	FoxP3GFP/DTRCD4Cre/+Bob1fl/fl		FoxP3GFP/DTRCD4+/+Bob1fl/fl	FoxP3GFP/DTRCD4Cre/+Bob1fl/fl
		8.54627	-0.12441		6.37037	1.25876		7.54008	3.29411
		9.5903	4.09366		17.7971	4.22511		20.2448	4.18382
		12.4727	16.1695		25.5006	17.0093		21.1634	15.3941
		20.7553	11.5417		21.2189	12.7223		18.9539	13.543
		25.7251	16.2788		25.5586	17.5683		28.7955	10.6632
			34.3528			34.7222			32.0923
			10.7275			10.9168			11.8526

## Sheet: Fig. 4
Fig. 4
		(b) Spleen FACS assay											(c) Spleen FACS assay
		PD-1lo Tfh cells (%)											Ki67+PD-1lo Tfh cells (%)
		FoxP3GFP/DTRCD4+/+Bob1fl/fl					FoxP3GFP/DTRCD4Cre/+Bob1fl/fl						FoxP3GFP/DTRCD4+/+Bob1fl/fl	FoxP3GFP/DTRCD4Cre/+Bob1fl/fl
		0w	1w	6w	7w		0w	1w	6w	7w			5.86	4.7
		1.13	0.96	2.13	3.29		1.12	0.84	2	1.38			6.25	3.42
		0.64	0.66	2.1	2.86		0.89	0.73	2.45	2.78			6.07	5.01
		1.27	1.01	2.19	2.73		1.31	0.61	1.95	2.45			5	5.85
		1.22	0.57	1.78	3.44		0.8	0.59	2	1.78			5.87	3.37
		1.82	0.95	2.55	1.99		0.97	0.55	1.59	1.68			4.08	4.05
		1.56	0.76	1.82	2.13		1.36	1.14	1.74	2.52			5.31	3.81
			1.09	2.26	2.05			1.01	1.5	2.48			4.03	5.04
			0.85	2.35	1.86			1.2	1.32	2.12			5	4.76
			1.19	2.28				1.22		1.71
										1.92
													(e) Spleen FACS assay
													Tet+ Tfh cells (%)
													CD4+/+Bob1fl/fl	CD4Cre/+Bob1fl/fl
													0.083	0.037
													0.056	0.058
													0.12	0.077
													0.21	0.023
													Tet+ PD-1loTfh cells (%)
													CD4+/+Bob1fl/fl	CD4Cre/+Bob1fl/fl
													0.015	0
													0.012	0.0083
													0.027	0.011
													0.02	0.0078
													(f) Spleen FACS assay
													FR4+ PD-1loTfh cells (%)
													CD4+/+Bob1fl/fl	CD4Cre/+Bob1fl/fl
													21.9	9.21
													22.7	14.1
													17.4	16.8
													26.2	15.4
													(g) Spleen FACS assay
													CD45.2+ Tfh cells (%)
													CD4+/+Bob1fl/fl	CD4Cre/+Bob1fl/fl
													2.58	1.32
													7.58	4.73
													9.88	1.99
													6.98	7.56
													15.7	6.45
													9.26	4.31

## Sheet: Fig. 5
Fig. 5
		(b) Spleen FACS assay
		CD45.2+ Tfh cells (%)
		FoxP3GFP/DTRCD4+/+Bob1fl/fl	FoxP3GFP/DTRCD4Cre/+Bob1fl/fl	FoxP3GFP/DTRCD4+/+Bob1fl/fl	FoxP3GFP/DTRCD4Cre/+Bob1fl/fl
		Tcm		Tem
		4.12	1.29	2.55	1.83
		3.94	1	1.95	1.06
		3.66	2.14	0.82	1.48
		5.28	1.3	1.75	0.97
			1.48	0.61	0.81
					0.8
					1.57
					1.04
					0.59
		(c) Spleen FACS assay
		CD45.2+ICOS+ Tfh cells (%)
		FoxP3GFP/DTRCD4+/+Bob1fl/fl	FoxP3GFP/DTRCD4Cre/+Bob1fl/fl
		78.2	45.2
		75.6	64.6
		85.8	54.2
		63.9	56.5
			72
		(d) Serum ELISA
		Anti-NP IgG1 (O.D. 450nm)
		FoxP3GFP/DTRCD4+/+Bob1fl/fl	FoxP3GFP/DTRCD4Cre/+Bob1fl/fl
		0.158	0.078
		0.081	0.072
		0.086	0.078
		0.089	0.074
			0.079
		(g) IHC-F (CD45.1 OT-Ⅱ T cells in GC areas)
		Fluorescence intensity
		CD4+/+Bob1fl/fl OT-Ⅱ T cells	CD4Cre/+Bob1fl/fl OT-Ⅱ T cells
		0.806866	0.806368
		1.05323	0.886606
		1.01485	0.965848
		0.880958	0.846404
		0.914017	0.890593
		1.0617	0.833446
		0.977476	0.936277
		0.941427	0.885277
		1.05306	0.759189
		1.11337	0.642403
		1.14709
		1.03595
		(i) Spleen FACS assay
		BrdU+EdU+ Tfh cells (%)
		FoxP3GFP/DTRCD4+/+Bob1fl/fl	FoxP3GFP/DTRCD4Cre/+Bob1fl/fl
		0.95	0.91
		1.4	0.43
		0.87	1.21
		2.03	0.91
		3.09	0.7
		1.86	0.72
		0.78	0.25
		2.43	0.8
		3.32	0.9
		1.25
		6.37

## Sheet: Fig. 6
Fig. 6
		(c) BALF FACS assay
		Eosinophils (#)
		FoxP3GFP/DTRCD4+/+Bob1fl/fl	FoxP3GFP/DTRCD4Cre/+Bob1fl/fl	FoxP3GFP/DTRCD4+/+Bob1fl/fl	FoxP3GFP/DTRCD4Cre/+Bob1fl/fl
		PBS		HDM
		279	62	89063	51652
		328	320	38945	15384
		347	1746	143982	56848
		454	437	31966	8303
				85721	5551
				73010	11453
				35787	16269
					25965
					15958
		(d) BALF FACS assay
		Neutrophils (#)
		FoxP3GFP/DTRCD4+/+Bob1fl/fl	FoxP3GFP/DTRCD4Cre/+Bob1fl/fl	FoxP3GFP/DTRCD4+/+Bob1fl/fl	FoxP3GFP/DTRCD4Cre/+Bob1fl/fl
		PBS		HDM
		0	0	11474	3108
		0	0	5529	333
		0	0	20520	22304
		0	26	1652	236
				15184	401
				7450	309
				2114	1188
					5272
					2020
		(e) BALF FACS assay
		CD3+ T cells (#)
		FoxP3GFP/DTRCD4+/+Bob1fl/fl	FoxP3GFP/DTRCD4Cre/+Bob1fl/fl	FoxP3GFP/DTRCD4+/+Bob1fl/fl	FoxP3GFP/DTRCD4Cre/+Bob1fl/fl
		PBS		HDM
		745	54	154358	75332
		609	82	92073	17922
		534	2241	362520	189040
		1120	6122	73018	19141
				110131	8224
				93274	7999
				20536	22759
					133118
					71811
		(f) BALF FACS assay
		B cells (#)
		FoxP3GFP/DTRCD4+/+Bob1fl/fl	FoxP3GFP/DTRCD4Cre/+Bob1fl/fl	FoxP3GFP/DTRCD4+/+Bob1fl/fl	FoxP3GFP/DTRCD4Cre/+Bob1fl/fl
		PBS		HDM
		995	100	57235	9324
		1575	133	52888	2855
		1096	9137	341316	17952
		2483	1534	22963	2447
				83607	4934
				77778	4181
				6795	16818
					13707
					7070
		(g) Serum ELISA					(h) Serum ELISA
		Anti-HDM IgE (ng/mL)						Anti-HDM IgG1 (O.D. 450nm)
		FoxP3GFP/DTRCD4+/+Bob1fl/fl	FoxP3GFP/DTRCD4Cre/+Bob1fl/fl	FoxP3GFP/DTRCD4+/+Bob1fl/fl	FoxP3GFP/DTRCD4Cre/+Bob1fl/fl		(dilution)	PBS FoxP3GFP/DTRCD4+/+Bob1fl/fl									(dilution)	PBS FoxP3GFP/DTRCD4Cre/+Bob1fl/fl									(dilution)	HDM FoxP3GFP/DTRCD4+/+Bob1fl/fl							(dilution)	HDM FoxP3GFP/DTRCD4Cre/+Bob1fl/fl
		PBS		HDM			0.0025	0.211	0.159	0.15	0.146	0.149	0.145	0.143	0.174		0.0025	0.175	0.128	0.124	0.11	0.117	0.11	0.116	0.138		0.0025	1.847	1.318	1.209	1.482	1.116	1.988		0.0025	0.627	1.713	0.92	1.05	1.277	1.094	0.807
		0.257428	0.257428	12.0795	4.60558		0.00125	0.149	0.111	0.09	0.073	0.074	0.077	0.076	0.103		0.00125	0.15	0.104	0.08	0.076	0.07	0.071	0.072	0.099		0.00125	1.5	1.062	0.851	1.095	0.826	1.502		0.00125	0.447	1.294	0.634	0.739	0.909	0.746	0.532
		0.00241623	0.512525	9.49424	10.0106		0.000625	0.154	0.091	0.082	0.068	0.071	0.105	0.077	0.097		0.000625	0.147	0.084	0.071	0.068	0.07	0.069	0.073	0.087		0.000625	1.135	0.786	0.522	0.716	0.586	1.018		0.000625	0.358	1.028	0.462	0.5	0.657	0.531	0.373
		0.00241623	0.257428	14.933	2.55635		0.0003125	0.179	0.139	0.124	0.108	0.113	0.11	0.102	0.121		0.0003125	0.155	0.103	0.093	0.085	0.082	0.072	0.075	0.094		0.0003125	0.725	0.518	0.304	0.461	0.375	0.659		0.0003125	0.237	0.605	0.265	0.282	0.389	0.313	0.238
		0.257428	0.512525	13.1347	6.67418		0.00015625	0.146	0.11	0.092	0.078	0.075	0.074	0.077	0.09		0.00015625	0.142	0.102	0.087	0.074	0.074	0.071	0.075	0.077		0.00015625	0.499	0.352	0.214	0.302	0.246	0.426		0.00015625	0.207	0.354	0.183	0.186	0.252	0.207	0.164
		0.257428	0.0422626	5.47786	13.0398		7.812e-05	0.16	0.118	0.106	0.088	0.083	0.08	0.089	0.099		7.812e-05	0.165	0.11	0.094	0.081	0.084	0.078	0.083	0.097		7.812e-05	0.35	0.258	0.162	0.202	0.168	0.266		7.812e-05	0.219	0.316	0.181	0.163	0.208	0.173	0.159
		0.400245	0	11.5257	4.10573
		0.131699	0	11.9033	2.74242
		(i) mLN FACS assay
		Tfh cells (%)
		FoxP3GFP/DTRCD4+/+Bob1fl/fl	FoxP3GFP/DTRCD4Cre/+Bob1fl/fl
		1.48	0.74
		0.48	0.74
		2.93	0.93
		0.68	0.57
		3.47	0.39
		2.38	0.94
		3.35	0.54
			0.34
			0.61
		(j) mLN FACS assay
		ICOS+ Tfh cells (%)
		FoxP3GFP/DTRCD4+/+Bob1fl/fl	FoxP3GFP/DTRCD4Cre/+Bob1fl/fl
		64.7	52.8
		60.9	66.5
		64.8	60.2
		58.7	47.1
		72.3	42
		65.9	33.5
		69.2	37.8
			46.4
			41.4
		(k) mLN FACS assay
		IL-21+ Tfh cells (%)
		FoxP3GFP/DTRCD4+/+Bob1fl/fl	FoxP3GFP/DTRCD4Cre/+Bob1fl/fl
		2.46	1.57
		0.88	1.75
		4.13	1.34
		1.8	1.82
		5.09	1.45
		3.27	1.82
		1.86	1.54
			1.79
			1.54
		(l) mLN FACS assay
		IL-4+ Tfh cells (%)
		FoxP3GFP/DTRCD4+/+Bob1fl/fl	FoxP3GFP/DTRCD4Cre/+Bob1fl/fl
		2.12	1.3
		1.37	1
		3.51	0.57
		0.73	0.86
		1.53	1.02
		1.96	1.28
		1.49	1.5
			0.89
			0.67
		(m) mLN FACS assay
		GC B cells (%)
		FoxP3GFP/DTRCD4+/+Bob1fl/fl	FoxP3GFP/DTRCD4Cre/+Bob1fl/fl
		10.9	6.8
		10.7	3.41
		11.4	4.8
		6.01	2.25
		6.35	4.06
		10.3	2.3
		11.8	5.7
			3.14
			6.12
		(n) mLN FACS assay
		IgG1+ GC B cells (%)
		FoxP3GFP/DTRCD4+/+Bob1fl/fl	FoxP3GFP/DTRCD4Cre/+Bob1fl/fl
		59.8	51.4
		56	28.8
		61.6	32
		47.2	30.2
		59.2	45.7
		58.4	43.8
		52.2	44.8
			37.1
			52.4
		(o) mLN FACS assay
		Plasma cells (%)
		FoxP3GFP/DTRCD4+/+Bob1fl/fl	FoxP3GFP/DTRCD4Cre/+Bob1fl/fl
		0.49	0.71
		0.72	0.45
		0.71	0.53
		0.93	0.4
		0.76	0.67
		1.02	0.77
		0.9	0.75
		1.08	0.67
			0.52

## Sheet: Supplemetrary Fig. 2
Supplementary Fig. 2
		(b) Thymus FACS assay
		CD4+ T cells (%)				CD8+ T cells (%)				CD4+CD8+ T cells (%)
		CD4+/+Bob1fl/fl	CD4Cre/+Bob1fl/fl	Bob1-/-		CD4+/+Bob1fl/fl	CD4Cre/+Bob1fl/fl	Bob1-/-		CD4+/+Bob1fl/fl	CD4Cre/+Bob1fl/fl	Bob1-/-
		9.85	6.62	4.92		3.21	3.25	1.94		79.3	84	88.4
		9.86	6.67	4.57		3.15	3.77	2.31		79.5	83	89.1
		10.5	6.14	6.78		3.82	2.64	3.26		77.3	85.4	85.1
		5.42	7.62	8.18		1.92	3.08	2.41		88.3	81.8	83.5
		5.82	7.98	7.94		3.17	1.93	2.14		84.9	81.6	82.2
		6.55	8.66			2.95	2.14			85.7	80.3
		(d) Bone marrow FACS assay
		Pro-B Pre-B cells (%)				Immature B cells (%)				Transitional B cells (%)				Early mature B cells (%)				Late mature B cells (%)
		CD4+/+Bob1fl/fl	CD4Cre/+Bob1fl/fl	Bob1-/-		CD4+/+Bob1fl/fl	CD4Cre/+Bob1fl/fl	Bob1-/-		CD4+/+Bob1fl/fl	CD4Cre/+Bob1fl/fl	Bob1-/-		CD4+/+Bob1fl/fl	CD4Cre/+Bob1fl/fl	Bob1-/-		CD4+/+Bob1fl/fl	CD4Cre/+Bob1fl/fl	Bob1-/-
		14.9	14.7	15.5		27.9	30	23.3		16.5	18.4	9.88		4.27	3.48	2.74		0.79	0.69	0.35
		11.6	18.5	14.6		26.1	36.4	23.9		17.8	19.7	10.3		4.89	1.87	3.1		1.11	0.35	0.47
		15.2	13.5	14.3		28	27.8	25.1		16.9	20.2	10.6		4.29	4.19	1.7		0.77	0.86	0.24
		11.5	14.8	26.3		18.4	23.6	31		24.5	19.7	16.6		9.31	8.31	2.98		2.08	2.25	1
		13.5	14.9	28.5		23.1	22.7	33		26.9	19.2	13.2		7.13	7.14	3.39		1.83	1.55	0.97
		13.7	16.7			22.7	25.1			22.9	21.5			6.03	8.34			1.47	2.17
		(e) Spleen FACS assay				(f) Spleen FACS assay
		Dendritic cells (%)				B cells (%)
		CD4+/+Bob1fl/fl	CD4Cre/+Bob1fl/fl			CD4+/+Bob1fl/fl	CD4Cre/+Bob1fl/fl
		1.41	2.22			43.6	53
		2.32	2.1			51.7	55.4
		1.09	1.38			51.2	47.9
		0.96	1.11			37.3	48
		1.01	1.18			36.8	47.2
		1.68	1.26			39.4	42.4
		(g) Spleen FACS assay
		CD4+ T cells (%)				CD8+ T cells (%)				CD4+CD8+ T cells (%)
		CD4+/+Bob1fl/fl	CD4Cre/+Bob1fl/fl			CD4+/+Bob1fl/fl	CD4Cre/+Bob1fl/fl			CD4+/+Bob1fl/fl	CD4Cre/+Bob1fl/fl
		23.8	15.1			17.6	10			0.05	0.02
		14.1	12.3			8.92	9.56			0.036	0.015
		20.5	20.8			15.1	13.6			0.038	0.036
		26.7	18.8			19	15.2			0.06	0.038
		24.7	18.7			18.6	15.7			0.023	0.034
		21.6	21.9			10.4	17.1			0.027	0.034

## Sheet: Supplemetrary Fig. 3
Supplementary Fig. 3
		(b) Serum ELISA
		Anti-SRBC IgM (Arbitrary Unit)
		CD4+/+Bob1fl/fl								CD4Cre/+Bob1fl/fl
	0	11.1531	24.8494	27.4352	29.0915	14.8646	25.1685		0	10.028	19.5854	19.5854	15.7354	26.4566	22.0264	13.426	13.426
	1	68.4235	91.7137	75.4712	130.03	117.939	74.9121		1	127.54	104.569	111.104	157.007	124.277	44.0876	27.4352	73.8025
	2	23.5841	22.6464	21.4105	18.0888	12.2855	21.4105		2	12.8546	19.2843	21.718	46.5298	23.2705	15.1542	16.027	19.5854
	8	49.6541	39.0064	47.285	58.4733	49.0622	56.7217		8	20.4975	33.7542	21.0169	37.2461	75.4391	15.0522	75.4391	16.4844
	9	102.95	93.8282	105.492	65.3906	91.787	63.1022		9	92.8089	52.0186	140.523	129.182	85.0629	108.568	69.9089	78.154
	10	62.5272	40.184	39.0064	30.3146	22.5964	43.1379		10	30.8835	29.1827	79.7671	76.529	16.0022	21.0169	27.5012	29.1827
		(c) Serum ELISA
		Anti-SRBC IgG1 (Arbitrary Unit)
		CD4+/+Bob1fl/fl								CD4Cre/+Bob1fl/fl
	0	6.71695	7.39858	5.76105	5.55726	6.82492	9.84969		0	6.6638	6.11639	6.30757	11.2891	5.89008	9.15353	7.76979	7.31033
	1	5.84897	8.26966	5.77636	12.5176	13.9491	10.7946		1	5.55965	10.879	4.63972	17.44	14.0401	9.30696	4.77922	10.4139
	2	31.2202	31.7056	24.5136	44.0997	28.2534	43.1297		2	18.4268	23.5285	28.3699	25.5136	46.9209	17.2449	37.7395	64.1688
	8	43.4135	32.7649	26.9886	48.9939	39.7793	49.6484		8	19.6958	12.5517	11.0962	14.3579	1.77163	23.5398	1.77163	23.5398
	9	280.206	142.475	283.624	289.367	313.715	149.017		9	93.4802	128.805	131.898	103.319	149.569	80.0562	133.458	35.1161
	10	129.318	93.4802	128.805	131.898	103.319	133.458		10	113.174	59.7866	179.381	128.549	68.054	52.7123	38.784	86.2292

## Sheet: Supplemetrary Fig. 4
Supplementary Fig. 4
		(c) RT-qPCR (spleen CD4+ T Subset)					(d) RT-qPCR (spleen Tfh cells)			(e) In vitro differentiation assay
		Pou2af1 Relative expression					Tconv cells			Th1 Tbet (gMFI)
		Tconv	Treg	Tfr	Tfh		Pou2f1	Pou2f2		FoxP3GFP/DTRCD4+/+Bob1fl/fl	FoxP3GFP/DTRCD4Cre/+Bob1fl/fl
		0.002784	0.000173	0.028675	0.088697		0.02486	0.01448		496	476
		0.002476	0.002111	0.012034	0.038203		0.02486	0.01428		489	507
		0.016842	0.004025	0.012979	0.0192		0.02486	0.00962		532	500
		0.007256	0.005099	0.006784	0.026565						526
		0.012037	0.00299	0.0114676	0.034435						506
		0.012517	0.0019532	0.0124388	0.042101		Tfh cells
		0.011924	0.00191001	0.0127684	0.050067		Pou2f1	Pou2f2
		0.010972	0.00201106				0.00699	0.02816		Th2 GATA3 (gMFI)
							0.00787	0.0359		FoxP3GFP/DTRCD4+/+Bob1fl/fl	FoxP3GFP/DTRCD4Cre/+Bob1fl/fl
							0.01105	0.03691		470	496
										487	513
										500	544
											552
											555
										Th17 RORγt (gMFI)
										FoxP3GFP/DTRCD4+/+Bob1fl/fl	FoxP3GFP/DTRCD4Cre/+Bob1fl/fl
										544	616
										605	601
										619	639
											663
											686

## Sheet: Supplemetrary Fig. 6
Supplementary Fig. 6
		(b) Spleen FACS assay
		Tfr cells (%)
		CD4+/+Bob1fl/fl	CD4Cre/+Bob1fl/fl	FoxP3GFP/DTRCD4+/+Bob1fl/fl	FoxP3GFP/DTRCD4Cre/+Bob1fl/fl
		FoxP3+		FoxP3-depleted
		0.52	0.84	0.018	0
		1.01	0.62	0.052	0.011
		0.25	0.67	0	0.025
		0.99	1.02	0.027	0
		1.14	0.38	0.02	0.02
		0.65	0.66	0.02	9.12e-05
		0.32	0.92	0	0.03
		0.56	0.6	0	0.02
		0.16	0.85		0
			1.69
		(c) Serum ELISA
		Anti-NP IgM (Arbitrary Unit)					Anti-NP IgG1 (Arbitrary Unit)
		CD4+/+Bob1fl/fl	CD4Cre/+Bob1fl/fl	FoxP3GFP/DTRCD4+/+Bob1fl/fl	FoxP3GFP/DTRCD4Cre/+Bob1fl/fl		CD4+/+Bob1fl/fl	CD4Cre/+Bob1fl/fl	FoxP3GFP/DTRCD4+/+Bob1fl/fl	FoxP3GFP/DTRCD4Cre/+Bob1fl/fl
		FoxP3+		FoxP3-depleted			FoxP3+		FoxP3-depleted
		148.602	72.2177	56.409	71.6443		143.516	88.7407	166.138	102.234
		143.46	84.6323	68.7339	58.6783		126.183	141.921	237.352	127.183
		132.206	107.785	74.9777	16.5805		103.516	73.0375	132.656	62.8259
		141.715	108.428	72.2177	73.0407		173.965	70.2138	229.756	73.0375
		163.165	85.1691	382.748	266.016		136.594	164.96	123.745	111.698
		127.758	160.436	253.719	231.128		260.156	85.3146	165.784	119.776
		177.097	237.977	244.277	239.762		134.228	120.436	294.795	80.8825
		128.928	122.355	227.684	239.942		178.991	112.784	117.911	72.8353
		96.9502	88.3582		199.322		173.131	153.4
			140.636					99.4668
		(d) Spleen FACS assay
		Tfh cells (%)
		FoxP3GFP/DTRCD4+/+Bob1fl/fl	FoxP3GFP/DTRCD4Cre/+Bob1fl/fl
		FoxP3-depleted
		4.8	11.7
		4.7	7.58
		5.24	6.32
		3.73	8.07
		11.4	5.65
		6.68	9.97
		9.67	13.2
		14.8	10.5
			4.26
		(e) Spleen FACS assay
		ICOS+ Tfh cells (%)
		FoxP3GFP/DTRCD4+/+Bob1fl/fl	FoxP3GFP/DTRCD4CREBob1Δ/Δ
		FoxP3-depleted
		32	30.5
		51.3	34.9
		47.4	25.6
		50.7	29.9
		43.6	31.3
		36.4	22.5
		34.5	27.2
		48.6	27.3
			21.5

[truncated: 3 more sheets: Supplemetrary Fig. 7, Supplemetrary Fig. 8, Supplemetrary Fig. 11]
